# Supplementary material for: Development and validation of cuproptosis-related lncRNA signatures for prognosis prediction in colorectal cancer
Source: BMC Med Genomics. 2023 Mar 22;16:58. doi: 10.1186/s12920-023-01487-x (PMC10031908; doi:10.1186/s12920-023-01487-x)
Supplement: Supplementary file 1 — Additional file 1: Table S1. The primers sequences of four cuproptosis-related lncRNAs. [file 12920_2023_1487_MOESM1_ESM.xlsx]

## Sheet: Sheet1
Supplementary Table S1: The primers sequences of four cuproptosis-related lncRNAs
Gene	Primer F	Primer R
SNHG16	ACCCCAGTTACACAGGATGC	TCTGTTCCTGGAAGGCACTC
LINC02257	AAAATGGCCTTCGCACTCCT	AGGCCTAAGAGGAAACCAGC
RPARP-AS1	GTCTGTCTACACCTGGGCTGGAG	GGGAGAATCGCTTGAACCTGGAAG
LENG8-AS1	AACTGGCGTGACAGGAGTTC	CTGCAGCGGACTGGATAGTT
